# Supplementary material for: Transcriptomic Responses of Skeletal Muscle to Acute Exercise in Diabetic Goto-Kakizaki Rats
Source: Front Physiol. 2019 Jul 9;10:872. doi: 10.3389/fphys.2019.00872 (PMC6629899; doi:10.3389/fphys.2019.00872)
Supplement: TABLE S5 — The TFs predicted by TRANSFAC. [file Table_5.XLSX]

## Sheet: target genes and TFs
Target Gene	TF
Fasn	Etfa
Fasn	Mafa
Fasn	Nr1h2
Fasn	Nr1h3
Fasn	Sp1
Fasn	Srebf1
Fasn	Srebf2
Fasn	Tfcp2
Fasn	Zfp219
Hk2	Atf1
Hk2	Atf3
Hk2	Cebpa
Hk2	Creb1
Hk2	Crem
Hk2	Esrra
Hk2	Hoxa9
Hk2	Nfatc2
Hk2	Nfya
Hk2	Nr4a2
Hk2	Rfx1
Hk2	Rxra
Hmox1	Arnt
Hmox1	Esrra
Hmox1	Hoxa9
Hmox1	Klf4
Hmox1	Mitf
Hmox1	Myc
Hmox1	Myod1
Hmox1	Myog
Hmox1	Nfatc2
Hmox1	Nr2f6
Hmox1	Nr4a2
Hmox1	Rxra
Hmox1	Sp1
Hmox1	Srebf1
Hmox1	Stat3
Hmox1	Stat6
Hmox1	Tcf3
Hmox1	Vdr
Lpin1	Ar
Lpin1	Arnt
Lpin1	Cebpa
Lpin1	Esr1
Lpin1	Ets1
Lpin1	Hes1
Lpin1	Klf4
Lpin1	Mafb
Lpin1	Myog
Lpin1	Nfatc2
Lpin1	Nfe2l2
Lpin1	Nr3c1
Lpin1	Nr4a2
Lpin1	Rxra
Lpin1	Smad4
Lpin1	Spi1
Lpin1	Srebf1
Lpin1	Tcf3
Ppargc1a	Arnt
Ppargc1a	Esrrg
Ppargc1a	Foxj2
Ppargc1a	Foxo1
Ppargc1a	Foxo3
Ppargc1a	Mafb
Ppargc1a	Myog
Ppargc1a	Nfatc2
Ppargc1a	Nr2f6
Ppargc1a	Nr3c1
Ppargc1a	Runx1
Ppargc1a	Srebf1
Sorbs1	Hoxa9
Sorbs1	Hoxd9
Sorbs1	Mafb
Sorbs1	Myod1
Sorbs1	Myog
Sorbs1	Nfatc2
Sorbs1	Rfx1
Sorbs1	Tcf3
Tbc1d1	Ahr
Tbc1d1	Arnt
Tbc1d1	Creb1
Tbc1d1	Etfa
Tbc1d1	Mafa
Tbc1d1	Max
Tbc1d1	Myc
Tbc1d1	Myf6
Tbc1d1	Sp1
Tbc1d1	Srebf2
